# Supplementary material for: A geometric design method for intersections with pre-signal systems using a phase swap sorting strategy
Source: PLoS One. 2019 May 31;14(5):e0217741. doi: 10.1371/journal.pone.0217741 (PMC6544377; doi:10.1371/journal.pone.0217741)
Supplement: S1 File — (XLS) [file pone.0217741.s001.xls]

## Sheet: Available data
Traffic demand in the three test scenarios						Reference signal timing plans in the case study					Recommended design parameters and related measures of effectiveness
Movement		Scenario 1	Scenario 2	Scenario 3		Signal phases	Scenario 1	Scenario 2	Scenario 3		Design plans ID		Plan 1			Plan 2			Plan 3
Eastbound	Left	600	400	200		(duration of green and previous red phase)					Design	ls(m)	105			140			85
	Throughput	1200	800	400		Main signal east/west left	22/40	16/34	13/26			lp(m)	25			25			25
Westbound	Left	600	400	200		Main signal south/north left	34/22	35/16	25/13			lu(m)	>350			>350			>500
	Throughput	1200	800	400		Main signal east/west through	40/34	34/35	26/25		MOE	Demand scenarios	1	2	3	1	2	3	1	2	3
Southbound	Left	600	400	200		Main signal south/north through	40/40	34/34	26/26			OCC(%)	68.6	36.1	13.2	61.1	32.6	12.8	64.2	39.8	20.6
	Throughput	1200	800	400		Pre-signal east/west left	47/89	35/84	24/66			AVD(s)	100.8	77.5	42.1	103.6	78.3	41.5	187.6	115.8	51.4
Northbound	Left	600	400	200		Pre-signal south/north left	41/90	36/83	23/67			MQP(m)	268	150	62	271	147	64	399	238	105
	Throughput	1200	800	400		Pre-signal east/west through	59/77	54/65	36/54			MQS(m)	102	86	39	101	85	39	85	85	41
						Pre-signal south/north through	65/71	53/66	37/53			RFS	0.832	0.631	0.396	0.781	0.615	0.39	0.612	0.593	0.423
						Cycle length	136	119	90
Determination of the minimum length of the pre-signal system
Components	Movement	Scenario 1	Scenario 2	Scenario 3
Upstream area Green phase (pcu)	east/west left	1	0	0
	south/north left	1	0	0
	east/west through	1	1	0
	south/north through	1	1	0
Upstream area Red phase (pcu)(85%/90%/95%)	east/west left	21/20/19	15/13/12	7/6/6
	south/north left	22/20/19	14/13/12	8/6/6
	east/west through	17/16/15	40460	5/5/4
	south/north through	16/15/14	40460	5/5/4
Keep-clear area (m)	all	25	25	25
Sorting area (m) (Type 1 Expectation/ Type 1 85%/Type 2)	east/west left	63.9/70.0/115.8	50.6/58.9/97.2	30.1/39.3/72.5
	south/north left	43.7/45.6/60.2	36.8/41.5/41.7	23.0/29.5/32.4
	east/west through	81.0/85.8/180.3	68.1/76.6/186.0	42.8/54.7/128.8
	south/north through	93.4/100.7/214.6	76.8/87.5/180.3	47.4/61.0/134.5
